# Supplementary material for: The Bidirectional Relationship between Posttraumatic Stress Symptoms and Social Support in a 9/11-Exposed Cohort: A Longitudinal Cross-Lagged Analysis
Source: Int J Environ Res Public Health. 2022 Feb 24;19(5):2604. doi: 10.3390/ijerph19052604 (PMC8910094; doi:10.3390/ijerph19052604)
Supplement: Supplementary file 1 [file ijerph-19-02604-s001.zip]

Archive with 1 entries (1 files):
- ijerph-1560687-supplementary.pdf
